# Supplementary material for: The Influence of Hypericum perforatum L. Addition to Wheat Cookies on Their Antioxidant, Anti-Metabolic Syndrome, and Antimicrobial Properties
Source: Foods. 2021 Jun 15;10(6):1379. doi: 10.3390/foods10061379 (PMC8232325; doi:10.3390/foods10061379)
Supplement: Supplementary file 1 [file foods-10-01379-s001.zip]

Archive with 1 entries (1 files):
- foods-1253531-SI.pdf
